# Supplementary material for: Molecular Changes in the Non-Inflamed Terminal Ileum of Patients with Ulcerative Colitis
Source: Cells. 2020 Jul 28;9(8):1793. doi: 10.3390/cells9081793 (PMC7464680; doi:10.3390/cells9081793)
Supplement: Supplementary file 1 [file cells-09-01793-s001.zip]

Archive with 2 entries (2 files):
- cells-616210_cells-798328_cells-859436_supp.docx
- cells-616210_cells-798328_cells-859436_supp_T2_T3_T4.xlsx
