# Supplementary material for: Molecular Changes in the Non-Inflamed Terminal Ileum of Patients with Ulcerative Colitis
Source: Cells. 2020 Jul 28;9(8):1793. doi: 10.3390/cells9081793 (PMC7464680; doi:10.3390/cells9081793)
Supplement: Supplementary file 1 [file cells-09-01793-s001.zip › cells-616210_cells-798328_cells-859436_supp_T2_T3_T4.xlsx]

## Sheet: ST2_DEGs_list
Supplementary table 2. Significantly differentially expressed genes.
		Active UC (no. of UC=7)		Inactive UC (no. of UC=29)			Active ext. UC (no. of UC=5)		Active Lt (no. of UC=2)		Inactive ext. UC (no. of UC=14)		Inactive Lt/proctitis (no. of UC=15)			Active ext. Bx (no. of UC=3)
Gene	Module	log2FC	Pcorrected	log2FC	Pcorrected		log2FC	Pcorrected	log2FC	Pcorrected	log2FC	Pcorrected	log2FC	Pcorrected		log2FC	Pcorrected
MESDC1	purple	0.595006	0.457287	0.823078	0.00980481		0.44991	0.365361	0.850346	0.39544	1.08063	2.88775e-05	0.552711	0.634973		0.116836	0.916929
CEBPD	purple	0.73174	0.621305	1.13822	0.0211949		0.643389	0.397053	0.719783	0.528133	1.46058	0.000621556	0.749013	0.635723		-0.027278	0.988831
CARD14	saddlebrown	1.2731	0.621305	1.41161	0.226667		1.55414	0.17939	-0.395025	0.838409	2.11408	0.00963158	0.50396	0.951935		1.60047	0.440668
REG1B	skyblue3	4.15493	0.0198173	2.75243	0.0342298		4.2533	0.00530657	2.97041	0.407756	3.25883	0.0098976	1.63261	0.774135		4.97766	0.0314386
C2CD4B	purple	0.871729	0.804189	1.52747	0.173429		1.0536	0.397951	-0.181913	0.927358	2.06085	0.0098976	0.759503	0.892709		0.941132	0.668814
NCOA7	skyblue3	0.723669	0.697459	0.774525	0.356563		0.846691	0.25151	0.0779389	0.949087	1.2983	0.0098976	0.124163	0.996368		1.09477	0.398396
CD55	saddlebrown	0.350278	0.932497	0.789096	0.301069		0.380629	0.638342	0.226669	0.839149	1.23405	0.0152446	0.222623	0.987425		0.448183	0.75535
C2CD4A	saddlebrown	1.36246	0.672293	1.26086	0.474959		1.71841	0.181626	-0.595572	0.780734	2.19128	0.0174136	-0.144062	0.999434		2.22098	0.313518
FAM83A	saddlebrown	1.43689	0.617315	1.56138	0.226667		1.63011	0.225664	0.288252	0.89808	2.22811	0.018348	0.551106	0.963083		2.30575	0.28059
HES4	purple	1.2715	0.429168	1.48287	0.0628254		0.830426	0.473867	1.97996	0.387125	1.7132	0.0213796	1.33526	0.579039		-0.842551	0.649898
GRAMD2	saddlebrown	1.57733	0.168272	1.02191	0.311013		1.96556	0.016307	-0.312545	0.837214	1.53269	0.0213796	0.495385	0.927563		2.45647	0.0508487
HIC1	purple	0.456962	0.834073	0.754563	0.255146		0.200929	0.82516	0.895912	0.453432	1.11204	0.0213796	0.355848	0.928249		-0.129118	0.938782
CXCL2	saddlebrown	1.82022	0.363601	1.40648	0.312498		2.17455	0.0665035	0.11965	0.956888	2.07675	0.0259498	0.452688	0.985775		2.79416	0.133617
SOCS1	turquoise	0.774069	0.796808	1.21913	0.226667		0.519707	0.673399	1.22259	0.479782	1.65801	0.0269348	0.729707	0.846625		0.525575	0.797358
REG1A	saddlebrown	2.14284	0.036301	1.2178	0.226667		2.43663	0.00448852	0.55555	0.72826	1.64995	0.0269348	0.59939	0.923967		2.83081	0.0343977
MUC4	saddlebrown	1.79683	0.10075	1.25838	0.205504		2.13497	0.01544	0.181326	0.914663	1.64672	0.0269348	0.859076	0.776643		2.27056	0.132818
TIFA	turquoise	0.92565	0.715817	0.854525	0.580681		0.810221	0.444184	1.00301	0.524239	1.50305	0.0386522	0.0740884	0.999434		1.06815	0.576055
C4BPB	darkgreen	0.867514	0.473669	0.851737	0.226667		1.0261	0.128245	0.268038	0.809139	1.0889	0.0479943	0.581929	0.804719		1.22939	0.267221
CASP10*	saddlebrown	1.03421	0.362143	0.57401	0.621002		1.34577	0.0276507	-0.313017	0.771915	1.02701	0.0479943	0.0773075	0.999364		1.65388	0.122439
EVA1B	purple	0.541308	0.813869	0.926144	0.226667		0.239077	0.821106	0.995105	0.458345	1.17059	0.0499759	0.679865	0.77483		-1.13988	0.341468
DMBT1	saddlebrown	2.40166	0.0267574	1.14339	0.336037		2.75387	0.00310161	0.532506	0.760401	1.63885	0.0528973	0.532671	0.943342		3.17	0.0239392
ATP10B	darkturquoise	1.13698	0.154031	0.63613	0.440334		1.49126	0.00448852	-0.646242	0.527201	0.921212	0.0643044	0.338547	0.926847		1.77983	0.0375309
EML6	turquoise	-0.852386	0.572508	-0.860111	0.234577		-1.62193	0.0186203	0.174381	0.890767	-1.0759	0.071808	-0.672453	0.773324		-1.52739	0.189308
DUOXA2	turquoise	4.85722	0.0055849	2.37577	0.226667		5.46122	0.000281466	-0.0458846	0.990151	2.79142	0.074315	1.78976	0.762596		6.30114	0.0026875
GPR110	saddlebrown	3.37261	0.0355661	1.59171	0.408347		4.21639	0.000856941	0.5097	0.848046	2.3023	0.0796989	0.701607	0.954132		4.90555	0.00496272
MUC1	saddlebrown	1.83788	0.0267574	0.894488	0.317341		2.10993	0.00343621	0.528269	0.690912	1.20169	0.0799388	0.54526	0.901518		1.74509	0.175646
GPX2	saddlebrown	1.20677	0.134769	0.702566	0.356563		1.4745	0.0148264	-0.106591	0.926996	0.971601	0.0799388	0.391602	0.925717		1.45076	0.171323
HK2	saddlebrown	1.12237	0.208574	0.658629	0.449631		1.44121	0.0193851	-0.196696	0.86621	0.949085	0.0906015	0.357604	0.932224		1.79797	0.0610116
NOS2*	saddlebrown	2.54209	0.036301	0.99346	0.607806		3.00408	0.000856941	-0.603594	0.732469	1.58254	0.0958123	0.22034	0.995392		3.50759	0.0239392
LAPTM4B	darkgreen	0.76625	0.164207	0.38407	0.566922		1.01582	0.00565402	-0.258693	0.702489	0.575659	0.100397	0.179999	0.956695		0.760152	0.315924
CBR3	darkgreen	1.15238	0.0260083	0.577527	0.314347		1.27817	0.0059463	0.726536	0.449616	0.736155	0.105446	0.392688	0.853656		1.12652	0.152722
GPR37L1	saddlebrown	1.76531	0.036301	0.698652	0.628476		2.06979	0.000856941	0.244482	0.859463	1.10769	0.112871	0.182306	0.994996		2.29624	0.0343977
TSPO2	darkturquoise	1.82462	0.0376645	0.880162	0.444889		2.13101	0.00448852	0.375564	0.800968	1.17765	0.126542	0.533497	0.925717		2.18565	0.0722223
REG3G	skyblue3	2.91691	0.0637312	1.72407	0.234577		3.01181	0.0419091	2.24046	0.430845	2.03925	0.150564	1.27837	0.808216		3.51853	0.123083
CLDN5	grey60	1.3126	0.0488342	0.826513	0.208538		1.36755	0.0410908	1.13302	0.40866	0.85831	0.176232	0.78893	0.634973		0.190196	0.896295
CASP5*	saddlebrown	1.94663	0.130266	0.899046	0.617133		2.46519	0.00880047	-1.32448	0.480477	1.30237	0.176442	0.455808	0.95659		3.10349	0.0239392
NFKBIZ	skyblue3	1.14204	0.0929103	0.447495	0.698315		1.46205	0.00382513	-0.0678073	0.946754	0.710736	0.193663	0.189069	0.987425		1.90021	0.00496272
TMC5	darkgreen	0.753222	0.428513	0.372726	0.781535		1.07234	0.0328165	-0.558782	0.532521	0.617291	0.228978	0.130363	0.991197		1.27995	0.12613
CASR	green	-1.87435	0.0227118	-0.847152	0.299548		-1.89382	0.0192397	-1.83386	0.38597	-0.953179	0.230332	-0.752542	0.773984		-1.66187	0.190295
PLAC8	saddlebrown	0.839543	0.343804	0.397109	0.745027		1.10504	0.035762	-0.26813	0.769306	0.634476	0.24634	0.13898	0.991197		1.31979	0.122439
HTR4	brown	0.763407	0.363601	0.375142	0.740916		1.05922	0.0274544	-0.398718	0.634714	0.568948	0.284417	0.193407	0.982699		1.31213	0.0695324
MMP3#	darkturquoise	2.39428	0.158744	1.46104	0.349834		2.96171	0.0289755	-0.00798819	0.998107	1.61681	0.285802	1.3549	0.773324		3.86829	0.0239392
MYBL1	turquoise	-0.695955	0.693346	-0.666956	0.474959		-1.52848	0.0193851	0.39285	0.727883	-0.761247	0.296051	-0.565868	0.808216		-1.26605	0.292882
FUT3	darkgreen	0.845767	0.112926	0.366964	0.641314		1.14472	0.00343621	-0.274158	0.70585	0.489309	0.302993	0.269765	0.924589		1.29038	0.0343977
CFB	saddlebrown	1.52474	0.036301	0.593934	0.611595		1.8672	0.00184778	-0.298352	0.798367	0.764353	0.317292	0.408171	0.925717		2.1971	0.0115191
LCT	blue	-1.07482	0.793073	-1.63286	0.226667		-0.350565	0.855229	-5.33989	0.022532	-1.42067	0.345269	-1.77635	0.579039		0.826904	0.733653
SLC37A1	darkgreen	0.731449	0.10075	0.302382	0.671611		1.02348	0.000856941	-0.355382	0.563106	0.385437	0.351413	0.23851	0.901746		1.23122	0.00496272
PDZK1IP1	brown	1.8716	0.0198173	0.939713	0.226667		2.315	0.000281466	0.0635014	0.962834	0.806338	0.374615	1.13199	0.519981		2.70799	0.0026875
SSTR2	darkorange	-1.35876	0.0488342	-0.743946	0.234577		-1.21732	0.0865506	-1.73728	0.383576	-0.687039	0.380742	-0.801942	0.634973		-0.830212	0.464239
PLA2G16*	saddlebrown	1.28699	0.10075	0.317931	0.92352		1.62998	0.00343621	-0.443087	0.669287	0.643861	0.413978	-0.0274217	0.999465		1.66058	0.122439
MAFF	saddlebrown	0.851424	0.337224	0.248317	0.936539		1.06462	0.0410908	-0.0505746	0.958639	0.531268	0.437736	-0.0765328	0.997573		1.21266	0.161654
PNMAL1	turquoise	-1.019	0.621305	-0.442861	0.914335		-1.81875	0.0448695	-0.0036202	0.998459	-0.847423	0.475636	-0.145299	0.997304		-1.77718	0.272884
FBXO2	turquoise	-1.48419	0.178972	-0.909261	0.342686		-2.04597	0.016307	-0.615514	0.668141	-0.808476	0.50497	-0.9934	0.635723		-2.09947	0.133617
MMP24#	green	-0.78711	0.549636	-0.211636	0.95483		-1.45057	0.00906677	0.160545	0.876506	-0.558899	0.506165	-0.00507789	0.999465		-1.286	0.22508
SECTM1	darkgreen	0.813145	0.457287	0.330626	0.898882		1.17498	0.0456544	-0.634503	0.538689	0.507315	0.565026	0.180862	0.991197		1.51598	0.0731764
RGS13	turquoise	-0.591847	0.804189	-0.524123	0.762477		-1.51775	0.0304448	0.548404	0.644197	-0.610435	0.583619	-0.414721	0.927279		-1.71807	0.133617
TFEC	black	-0.890351	0.0424244	-0.282764	0.781535		-1.20082	0.000856941	-0.333486	0.632186	-0.352409	0.583903	-0.229079	0.934385		-1.05755	0.102401
APOL1	saddlebrown	0.743717	0.424804	0.284655	0.905427		1.02433	0.0453322	-0.361095	0.675017	0.433178	0.599009	0.143253	0.991197		1.19895	0.146784
LCN2	saddlebrown	2.8509	0.0637312	1.34791	0.474959		3.30456	0.0114618	-0.752703	0.750372	1.1539	0.61251	1.62051	0.635723		3.88772	0.0405228
DUOX2	skyblue3	4.01891	0.0227118	1.38757	0.627809		4.58108	0.00448852	-0.0167459	0.997083	1.44406	0.636456	1.37851	0.852749		5.05403	0.0239392
PDE9A	brown	0.921818	0.130266	0.358034	0.75553		1.25363	0.00448852	-0.435103	0.598423	0.369541	0.653024	0.346626	0.873699		0.697208	0.449177
NRXN2	turquoise	1.16294	0.0975004	0.183469	0.963173		1.36737	0.0148264	0.429135	0.666865	0.457172	0.653906	-0.129327	0.995392		1.25815	0.203958
ZNF837	purple	-0.0996535	0.993482	0.701031	0.733627		-1.01353	0.401078	0.993953	0.54895	0.727174	0.661709	0.738613	0.83891		-5.09386	0.0387965
CLDN2#	darkgreen	0.794183	0.549636	0.154906	0.973887		1.16187	0.0456544	-0.914986	0.418554	0.441486	0.668313	-0.10288	0.997304		0.695956	0.577513
CCL28#	darkgreen	1.49505	0.0637312	0.494328	0.790396		1.91698	0.00146716	-0.809164	0.515163	0.510964	0.673425	0.491573	0.888403		2.32848	0.00496272
NPHS1	turquoise	-1.01676	0.920222	-0.933969	0.914667		-4.19709	0.0480802	0.665297	0.828924	-1.35631	0.673425	-0.619219	0.987425		-3.87402	0.287816
TAC1	brown	2.06382	0.165183	0.612881	0.907442		2.58265	0.0206584	-0.943781	0.6405	0.838723	0.685205	0.404189	0.985775		0.882427	0.702776
CNNM1	tan	-0.881944	0.454286	-0.406324	0.794984		-1.42999	0.0448695	-0.0631612	0.955278	-0.430789	0.701587	-0.35647	0.928482		-1.15463	0.327997
DLG2	turquoise	-0.597067	0.826764	-0.467255	0.884207		-1.89836	0.0186203	0.777859	0.528133	-0.516326	0.701587	-0.357956	0.948307		-1.83797	0.189308
ZC3H12A	skyblue3	1.00008	0.0607924	0.203369	0.943479		1.20005	0.00783138	0.372454	0.654083	0.339266	0.702284	0.0735895	0.997304		1.56851	0.00496272
BIRC3	skyblue3	1.10776	0.10075	0.336827	0.884207		1.40337	0.0110768	-0.062654	0.953597	0.388761	0.727701	0.289784	0.944701		1.63796	0.0433568
UGT3A1	darkred	-2.25473	0.0859471	-0.899079	0.654953		-2.58524	0.0419414	-1.6821	0.466845	-0.804052	0.733542	-1.03973	0.808216		-2.54706	0.190037
SLC16A3	magenta	0.857774	0.0929103	0.145836	0.95483		1.0855	0.00620763	0.0933566	0.906014	0.278595	0.738953	0.0281489	0.999465		0.883194	0.231048
SERPINA9	turquoise	-1.66257	0.983511	-0.88941	0.98592		-7.32694	0.0112007	1.56739	0.729665	-1.73072	0.741827	-1.34261	0.944701		-8.53662	0.0651058
ZNF595	turquoise	-1.20971	0.560314	-0.678892	0.781535		-2.11033	0.0416749	-0.0578739	0.974749	-0.628976	0.748494	-0.677234	0.901746		-1.85363	0.294662
SNX22	turquoise	-0.154419	0.99278	-0.680044	0.921769		-2.9846	0.0225737	1.60125	0.499318	-0.840045	0.748974	-0.501951	0.985775		-3.22961	0.152266
VIPR2	turquoise	-0.625293	0.68909	-0.212506	0.954533		-1.32007	0.0270078	0.341503	0.714881	-0.346355	0.750372	-0.0741574	0.998988		-1.06113	0.329914
MTRNR2L1	turquoise	-5.93593	0.0267574	0.844543	0.95483		-5.75128	0.0274544	-6.50188	0.383576	1.59649	0.756845	-0.0303451	0.999465		-6.24557	0.133617
RFX2	tan	-1.06174	0.154449	-0.344421	0.87452		-1.43768	0.0171626	-0.425587	0.677865	-0.356162	0.760781	-0.333869	0.932224		-1.26944	0.197504
SPINK1	darkgreen	1.29618	0.036301	0.392997	0.790464		1.72688	0.000259971	-0.732049	0.458973	0.312708	0.767782	0.489842	0.77483		1.71982	0.0343977
MLIP	brown	0.972426	0.395401	0.314755	0.927374		1.36464	0.0337744	-0.820503	0.514548	0.347546	0.811303	0.300674	0.956695		1.15376	0.329474
RP11-644F5.10	green	-0.708819	0.415266	-0.113307	0.976257		-1.03961	0.0479272	-0.136998	0.874178	-0.254624	0.812419	0.00370585	0.999465		-1.23612	0.133617
SLC2A12	black	-1.91347	0.363601	-1.19731	0.497969		-3.09171	0.00770319	-0.558046	0.793636	-0.570237	0.838013	-2.07137	0.234354		-2.57065	0.235114
PIGR	pink	0.805891	0.422361	0.251416	0.938683		1.14496	0.0479272	-0.39026	0.686081	0.249254	0.849807	0.295091	0.943342		1.33123	0.132818
ALPK2	turquoise	-0.556493	0.974218	-0.627778	0.954533		-3.56055	0.0444676	1.31192	0.646033	-0.742787	0.851208	-0.493729	0.991197		-3.63057	0.211316
PLA2G6*	greenyellow	0.876602	0.10075	-0.00974184	0.996434		1.00773	0.0328165	0.435523	0.594666	-0.183222	0.87127	0.116646	0.991197		1.34189	0.0278329
FAM21B	red	-3.24029	0.0929103	-0.28358	0.985618		-4.75723	0.00620763	-1.65379	0.560572	-0.532645	0.896592	-0.00430184	0.999465		-4.25192	0.133617
FABP4	cyan	1.54555	0.10075	0.220311	0.969056		1.85987	0.0199493	0.474198	0.741283	0.261322	0.905026	0.17063	0.995392		0.159718	0.938933
TLR9*	turquoise	-0.542693	0.953666	-0.407097	0.95483		-2.4329	0.0453322	1.02489	0.60512	-0.329431	0.917631	-0.443658	0.985775		-3.26456	0.0731764
SLC25A27	greenyellow	-0.313573	0.940029	0.0809196	0.986262		-0.966782	0.175549	0.595144	0.58002	-0.16739	0.919163	0.272601	0.964819		-1.84063	0.0375309
TIMD4	turquoise	-0.462922	0.988561	-0.379481	0.985618		-6.70271	0.0040061	1.41739	0.675712	-0.581854	0.919163	-0.153572	0.999465		-6.73428	0.122439
VKORC1	brown	0.960942	0.334412	0.0372343	0.992105		1.30679	0.0322724	-0.393068	0.707247	0.124974	0.938402	-0.0211707	0.999465		1.12679	0.29751
CA4	brown	1.2724	0.334085	0.459484	0.890947		1.7468	0.0267169	-0.95112	0.516219	0.143963	0.943985	0.735084	0.77483		1.86417	0.148641
NCCRP1	turquoise	-0.94196	0.90285	-0.170264	0.986262		-3.51205	0.0479272	0.820596	0.749379	-0.235792	0.957028	-0.158056	0.999434		-3.57121	0.235114
TTLL6	brown	0.955298	0.395401	-0.157954	0.975901		1.2942	0.0488609	-0.526844	0.639344	-0.0932089	0.958041	-0.202954	0.991197		1.84415	0.0193518
CRYGS	greenyellow	-0.0142909	0.997957	0.173102	0.964617		-0.498011	0.492717	0.727623	0.482038	0.06956	0.963716	0.276125	0.948307		-2.02077	0.00496272
CADM3	turquoise	0.0160236	0.997995	0.013719	0.997204		-0.766383	0.438131	1.0818	0.476427	-0.0800752	0.973174	0.135379	0.997304		-2.22965	0.0375309
LGALS9C	brown	1.58133	0.165477	0.163669	0.985618		2.12442	0.00888173	-0.961864	0.541116	0.082339	0.973884	0.330091	0.985775		2.32896	0.0695324
PLIN1	cyan	1.82891	0.0975004	0.0517651	0.992613		2.21309	0.0199493	0.758456	0.655844	-0.0853566	0.974783	0.195849	0.995392		-1.13534	0.531552
BAMBI	turquoise	-0.985423	0.40071	-0.0650088	0.986262		-1.40751	0.0453322	-0.290779	0.798374	0.0551091	0.976011	-0.194254	0.991197		-1.21287	0.326366
DACT2	turquoise	-0.610295	0.887981	-0.0678355	0.991833		-2.2226	0.0328165	0.863509	0.590624	0.0739587	0.977042	-0.198615	0.995392		-2.33044	0.174094
PPP1R14D	brown	0.75702	0.318377	0.012162	0.996434		1.13001	0.00620763	-0.767893	0.408884	0.0255668	0.983712	0.0269373	0.999465		1.01782	0.198241
CETP	turquoise	-0.0368968	0.997957	-0.0348336	0.996434		-3.52661	0.0186203	1.90664	0.442279	-0.0707524	0.983862	0.143986	0.999434		-3.6558	0.139342
GJA4	turquoise	-0.0466705	0.995088	-0.0392789	0.992613		-0.834237	0.317983	1.00671	0.448255	-0.0324605	0.985782	0.0177191	0.999465		-2.07902	0.0375464
TMEM63C	brown	0.889638	0.42717	0.0953167	0.985618		1.30801	0.0336451	-0.672224	0.54868	-0.0153254	0.991912	0.250692	0.982319		1.03736	0.354265
PLIN4	cyan	1.81202	0.154031	0.0593856	0.99242		2.16975	0.0410908	0.706813	0.691239	-0.0211696	0.993257	0.116568	0.999434		-1.20243	0.507114
Log2fold-change and Pcorrected for the genes that were significantly dysregulated (bold) in the terminal ileum of patients with ulcerative colitis versus controls. Results in ascending order of p-values of comparison between the patients with active colitis and controls. UC, ulcerative colitis, ext, extensive; Lt/proctitis, left-sided colitis/proctitis; Bx, biopsy (at time of endoscopy); FC, fold…

## Sheet: ST3_URs
Supplementary table 3. The predicted upstream regulators of differentially expressed genes.
Upstream Regulator	Molecule Type	p-value	Involved genes
Dysregulated 18 genes in active UC
IL22	cytokine	8.93e-05	MUC1,NOS2
STAT1	transcription regulator	0.00016	DUOX2,MUC1,NOS2
IFNG	cytokine	0.000211	DUOX2,DUOXA2,MUC1,NOS2
miR-146a-5p (and other miRNAs w/seed GAGAACU)	mature microRNA	0.000791	DMBT1,NOS2
Bvr	group	0.000891	NOS2
PIAS2	transcription regulator	0.000891	MUC1
RNF19A	enzyme	0.000891	CASR
GABBR1	G-protein coupled receptor	0.000891	CASR
ITSN1	other	0.000891	NOS2
EIF4A1	translation regulator	0.000891	MUC1
ADRM1	other	0.00178	NOS2
NKRF	transcription regulator	0.00178	NOS2
IL10	cytokine	0.00211	MUC1,NOS2
MTOR	kinase	0.00256	MUC1,NOS2
gelatinase	group	0.00267	CLDN5
GABBR2	G-protein coupled receptor	0.00267	CASR
IGBP1	phosphatase	0.00267	NOS2
SMAD6	transcription regulator	0.00267	NOS2
IL1A	cytokine	0.00274	NOS2,PDZK1IP1
TLR3	transmembrane receptor	0.00274	CFB,NOS2
SMPD2	enzyme	0.00356	NOS2
ERVW-1	other	0.00445	NOS2
IRAK2	kinase	0.00445	NOS2
B4GALT6	enzyme	0.00533	NOS2
AGR2	other	0.00533	MUC1
PLD1	enzyme	0.00533	NOS2
FCER2	transmembrane receptor	0.00533	NOS2
Mmp	group	0.00622	CLDN5
MSI2	other	0.00622	CLDN5
PELI1	enzyme	0.00622	NOS2
L1CAM	other	0.00622	NOS2
mir-101	microRNA	0.00711	CLDN5
ALOX15	enzyme	0.00711	NOS2
LCOR	transcription regulator	0.00799	MUC1
ZBTB7A	transcription regulator	0.00799	DMBT1
TNF	cytokine	0.00805	CFB,MUC1,NOS2
TREM1	transmembrane receptor	0.00974	CFB,SPINK1
PPP2CA	phosphatase	0.00976	NOS2
CD209	other	0.00976	CLDN5
ECM1	transporter	0.00976	MUC1
RPS6KB1	kinase	0.0106	MUC1
MMP9	peptidase	0.0115	CLDN5
APOA1	transporter	0.0115	NOS2
FOSL2	transcription regulator	0.0115	NOS2
STAT3	transcription regulator	0.0122	MUC1,NOS2
CARM1	transcription regulator	0.0133	SPINK1
PRMT1	enzyme	0.0133	SPINK1
IL1B	cytokine	0.0137	MUC1,NOS2
PIK3CA	kinase	0.0142	NOS2
SOX9	transcription regulator	0.0142	DMBT1
CTBP1	enzyme	0.015	MUC1
P2RX7	ion channel	0.015	NOS2
HOTAIRM1	other	0.0159	SPINK1
MMP2	peptidase	0.0159	CLDN5
NOTCH3	transcription regulator	0.0168	NOS2
APP	other	0.0168	NOS2
Ifn gamma	complex	0.0177	NOS2
JUND	transcription regulator	0.0186	NOS2
NFkB (complex)	complex	0.0193	DMBT1,NOS2
TAB1	enzyme	0.0194	CFB
TXN	enzyme	0.0203	NOS2
KLF6	transcription regulator	0.0247	NOS2
Gsk3	group	0.0264	NOS2
miR-145-5p (and other miRNAs w/seed UCCAGUU)	mature microRNA	0.0264	MUC1
TCF4	transcription regulator	0.0325	NOS2
GSK3B	kinase	0.0333	NOS2
NR1H4	ligand-dependent nuclear receptor	0.0342	NOS2
WISP2	growth factor	0.0342	MUC1
IRF3	transcription regulator	0.0359	NOS2
LGALS3	other	0.0359	MUC1
HMOX1	enzyme	0.0368	NOS2
XBP1	transcription regulator	0.0376	NOS2
MAP3K7	kinase	0.0376	CFB
PPRC1	transcription regulator	0.0394	SPINK1
IRF1	transcription regulator	0.0445	CFB
Dysregulated 84 genes in active extensive UC
IL1A	cytokine	7.39e-08	BIRC3,LCN2,NFKBIZ,NOS2,PDZK1IP1,TAC1,ZC3H12A
NFkB (complex)	complex	6.85e-06	BAMBI,BIRC3,DMBT1,LCN2,MMP3,NFKBIZ,NOS2,TAC1
PPRC1	transcription regulator	3.47e-05	HK2,LCN2,NFKBIZ,SPINK1
IL22	cytokine	3.6e-05	MUC1,MUC4,NOS2
ETS2	transcription regulator	4.36e-05	MMP3,PLA2G16,TLR9
TREM1	transmembrane receptor	6.93e-05	CASP5,CFB,MAFF,PLAC8,RGS13,SPINK1
TNF	cytokine	0.000141	BAMBI,BIRC3,CFB,LCN2,MAFF,MMP3,MUC1,NOS2,PIGR
HDAC3	transcription regulator	0.000398	BIRC3,MUC4,TLR9
Jnk	group	0.000495	BIRC3,CLDN2,MMP3,NOS2
IFNG	cytokine	0.000543	DUOX2,DUOXA2,MUC1,NOS2,PIGR,PLA2G16,TAC1
MAP3K7	kinase	0.000732	BIRC3,CFB,MMP3
PI3K (family)	group	0.000768	BIRC3,CLDN2,MMP3,NOS2
miR-146a-5p (and other miRNAs w/seed GAGAACU)	mature microRNA	0.000951	DMBT1,NOS2,TLR9
SIRT1	transcription regulator	0.000951	BIRC3,FABP4,MMP3
PAF1	other	0.00101	BAMBI,BIRC3,NFKBIZ
EGFR	kinase	0.00102	CLDN2,HK2,LCN2,NOS2
IRF1	transcription regulator	0.00121	CFB,PIGR,PLA2G16
LDL	complex	0.00128	CASP10,CETP,FABP4
IL1B	cytokine	0.00147	MMP3,MUC1,MUC4,NFKBIZ,NOS2
IL18	cytokine	0.00243	MMP3,NFKBIZ,NOS2
PPARG	ligand-dependent nuclear receptor	0.00288	FABP4,MUC1,PLIN1
Mapk	group	0.00333	MMP3,MUC4
IRF2	transcription regulator	0.00351	CFB,CLDN2,LCN2
TAB1	enzyme	0.00365	BIRC3,CFB
Bvr	group	0.00411	NOS2
SYMPK	other	0.00411	CLDN2
PIAS2	transcription regulator	0.00411	MUC1
PGRMC1	transmembrane receptor	0.00411	LCN2
PBK	kinase	0.00411	BIRC3
CAMK2	group	0.00411	BIRC3
RNF19A	enzyme	0.00411	CASR
RASGRF1	other	0.00411	MMP3
GABBR1	G-protein coupled receptor	0.00411	CASR
ITSN1	other	0.00411	NOS2
ST14	peptidase	0.00411	CLDN2
EIF4A1	translation regulator	0.00411	MUC1
MTOR	kinase	0.00535	HK2,MUC1,NOS2
RELA	transcription regulator	0.00587	BIRC3,NOS2,TAC1,TLR9
TP53	transcription regulator	0.00666	BIRC3,HK2,MMP3,MYBL1,NOS2,PLA2G16,RGS13,SLC2A12
STAT6	transcription regulator	0.00673	CLDN2,FABP4
EGLN	group	0.00705	CCL28,HK2,VKORC1
NFKB1	transcription regulator	0.00725	BAMBI,NOS2,TLR9
STAT3	transcription regulator	0.00781	HK2,MUC1,NFKBIZ,NOS2
Adaptor protein 2	complex	0.0082	PIGR
ADRM1	other	0.0082	NOS2
UBA1	enzyme	0.0082	BIRC3
PRSS2	peptidase	0.0082	MMP3
CDKN2C	transcription regulator	0.0082	MMP3
TACR1	G-protein coupled receptor	0.0082	TAC1
CDX1	transcription regulator	0.0082	MUC4
NKRF	transcription regulator	0.0082	NOS2
IL3	cytokine	0.00858	BIRC3,MMP3
IL4	cytokine	0.01	CLDN2,MUC1,PIGR
TCF4	transcription regulator	0.0101	NOS2,TLR9
NR1H4	ligand-dependent nuclear receptor	0.0112	CETP,NOS2
CaMKII	complex	0.0123	BIRC3
ARF4	enzyme	0.0123	PLA2G6
gelatinase	group	0.0123	CLDN5
HNF4G	transcription regulator	0.0123	MUC4
GABBR2	G-protein coupled receptor	0.0123	CASR
HTRA1	peptidase	0.0123	MMP3
IGBP1	phosphatase	0.0123	NOS2
USP19	peptidase	0.0123	BIRC3
ACE	peptidase	0.0123	TAC1
CAMK2G	kinase	0.0123	BIRC3
YBX3	transcription regulator	0.0123	CLDN2
IRF3	transcription regulator	0.0123	MMP3,NOS2
SMAD6	transcription regulator	0.0123	NOS2
STAT1	transcription regulator	0.0136	DUOX2,MUC1,NOS2
RBM5	other	0.0141	BIRC3,CASP10
HNF1A	transcription regulator	0.0158	CLDN2,FUT3,MUC4
HCAR1	G-protein coupled receptor	0.0163	SLC16A3
SMPD2	enzyme	0.0163	NOS2
PIK3CG	kinase	0.0163	MMP3
USP2	peptidase	0.0163	FABP4
IFT57	other	0.0163	CASP10
RTKN	other	0.0163	BIRC3
PRKD1	kinase	0.0163	MMP3
ARF1	enzyme	0.0163	PLA2G6
POU5F1	transcription regulator	0.0175	BIRC3,CASP10,CASP5
TFAP2A	transcription regulator	0.0187	BIRC3,PLA2G16
IKK (complex)	complex	0.0204	BIRC3
FFAR1	G-protein coupled receptor	0.0204	FABP4
HISTONE	group	0.0204	MUC4
ERVW-1	other	0.0204	NOS2
IRAK2	kinase	0.0204	NOS2
DAXX	transcription regulator	0.0204	CASP10
GATA4	transcription regulator	0.023	CLDN2,MUC4
CDX2	transcription regulator	0.023	CLDN2,MUC4
IL17A	cytokine	0.0237	MMP3,NOS2
B4GALT6	enzyme	0.0244	NOS2
ABL2	kinase	0.0244	MMP3
SERPINB2	other	0.0244	CASP10
AGR2	other	0.0244	MUC1
PLD1	enzyme	0.0244	NOS2
mir-143	microRNA	0.0244	HK2
FCER2	transmembrane receptor	0.0244	NOS2
MAP2K7	kinase	0.0244	MMP3
PRKAR2B	kinase	0.0244	BIRC3
TNFRSF12A	transmembrane receptor	0.0244	MMP3
CBFA2T3	transcription regulator	0.0244	TLR9
TNFSF15	cytokine	0.0244	BIRC3
BHLHE41	transcription regulator	0.0244	HK2
P38 MAPK	group	0.0252	DUOX2,FABP4,MMP3
CREB1	transcription regulator	0.0269	LAPTM4B,TLR9
Mmp	group	0.0284	CLDN5
ARID3B	transcription regulator	0.0284	CASP10
KDM8	enzyme	0.0284	HK2
MSI2	other	0.0284	CLDN5
ORAI1	ion channel	0.0284	PLA2G6
PRKDC	kinase	0.0284	BIRC3
PELI1	enzyme	0.0284	NOS2
NFAT5	transcription regulator	0.0284	LCN2
L1CAM	other	0.0284	NOS2
ITGA9	other	0.0284	MMP3
PIAS3	transcription regulator	0.0284	MMP3
OCLN	other	0.0284	MMP3
DEK	transcription regulator	0.0284	BIRC3
HIF1AN	enzyme	0.0324	HK2
mir-101	microRNA	0.0324	CLDN5
ALOX15	enzyme	0.0324	NOS2
IL6ST	transmembrane receptor	0.0324	CLDN2
PI3K (complex)	complex	0.0336	LCN2,MUC4
FAT1	other	0.0364	MMP3
TNFSF12	cytokine	0.0364	MMP3
ELF1	transcription regulator	0.0364	TLR9
LCOR	transcription regulator	0.0364	MUC1
ZBTB7A	transcription regulator	0.0364	DMBT1
ST6GAL1	enzyme	0.0364	BIRC3
CETP	enzyme	0.0364	PLIN1
SMARCA4	transcription regulator	0.0378	BAMBI,MAFF,MUC1,NFKBIZ,SPINK1
HDAC1	transcription regulator	0.039	LCN2,MUC4
IL10	cytokine	0.04	MUC1,NOS2
LINC01139	other	0.0403	SLC16A3
IL13	cytokine	0.0407	CLDN2,FABP4,NOS2
ELAVL1	other	0.0419	NOS2,PIGR
Lymphotoxin	complex	0.0443	MMP3
PPP2CA	phosphatase	0.0443	NOS2
CIC	transcription regulator	0.0443	MAFF
CD209	other	0.0443	CLDN5
NFIX	transcription regulator	0.0443	FABP4
DDX17	enzyme	0.0443	LCN2
ACTN4	transcription regulator	0.0443	NPHS1
ECM1	transporter	0.0443	MUC1
CEBPB	transcription regulator	0.0478	MMP3,TLR9
SRA1	transcription regulator	0.0482	SLC2A12
RPS6KB1	kinase	0.0482	MUC1
IKBKG	kinase	0.0482	BIRC3
HNF4A	transcription regulator	0.0488	FUT3,MUC4
TAL1	transcription regulator	0.0493	MUC1,NFKBIZ,ZC3H12A
AR	ligand-dependent nuclear receptor	0.0493	MUC1,PDE9A,PIGR
Dysregulated 20 genes in inactive extensive UC
miR-155-5p (miRNAs w/seed UAAUGCU)	mature microRNA	0.000398	CXCL2,SOCS1
SOCS1	other	0.000574	CXCL2,SOCS1
TREM1	transmembrane receptor	0.00059	CXCL2,HES4,TIFA
EZH2	transcription regulator	0.000642	C4BPB,CXCL2,NCOA7
CMKLR1	G-protein coupled receptor	0.00099	CD55
TFF3	other	0.00099	CD55
CDX1	transcription regulator	0.00198	MUC4
SP1	transcription regulator	0.00234	CEBPD,MUC4,SOCS1
CDK19	kinase	0.00297	CXCL2
HNF4G	transcription regulator	0.00297	MUC4
HNF4A	transcription regulator	0.00323	CEBPD,MUC4
IL31RA	transmembrane receptor	0.00395	SOCS1
IFNAR1	transmembrane receptor	0.00395	SOCS1
IFT57	other	0.00395	CASP10
LTB4R	G-protein coupled receptor	0.00395	CXCL2
HISTONE	group	0.00494	MUC4
DAXX	transcription regulator	0.00494	CASP10
SERPINB2	other	0.00592	CASP10
ARID3B	transcription regulator	0.00691	CASP10
C3AR1	G-protein coupled receptor	0.00691	CD55
AMH	growth factor	0.00789	CXCL2
C5AR1	G-protein coupled receptor	0.00789	CD55
CDC73	other	0.00887	SOCS1
mir-204	microRNA	0.00887	CXCL2
ANXA1	enzyme	0.00887	TIFA
ONECUT1	transcription regulator	0.00985	CEBPD
CDK8	kinase	0.00985	CXCL2
P38 MAPK	group	0.0101	CD55,CXCL2
SMAD1	transcription regulator	0.0108	CXCL2
PHB2	transcription regulator	0.0118	SOCS1
KDM5A	transcription regulator	0.0138	CD55
Pka	complex	0.0147	MUC4
MAVS	other	0.0147	SOCS1
IL12B	cytokine	0.0147	CEBPD
AGER	transmembrane receptor	0.0157	CXCL2
C3	peptidase	0.0157	CD55
HNF1B	transcription regulator	0.0157	MUC4
FGF7	growth factor	0.0157	CEBPD
ELF4	transcription regulator	0.0157	CXCL2
IL22	cytokine	0.0167	MUC4
MMP2	peptidase	0.0177	SOCS1
HMGB2	transcription regulator	0.0177	CXCL2
DNMT3A	enzyme	0.0186	MUC4
TCF7	transcription regulator	0.0186	CEBPD
C5	cytokine	0.0196	CD55
Mapk	group	0.0206	MUC4
Tlr	group	0.0206	SOCS1
DDX58	enzyme	0.0225	SOCS1
CDK9	kinase	0.0225	CXCL2
Collagen type II	complex	0.0235	CXCL2
NFkB (complex)	complex	0.0235	CXCL2,SOCS1
Cdk	group	0.0245	CXCL2
IL1B	cytokine	0.0246	CXCL2,MUC4
F7	peptidase	0.0254	CXCL2
S100A6	transporter	0.0264	CXCL2
KLF6	transcription regulator	0.0274	CXCL2
SELPLG	other	0.0283	CXCL2
STAT6	transcription regulator	0.0293	SOCS1
FOXA2	transcription regulator	0.0293	MUC4
OSCAR	other	0.0322	CXCL2
mir-155	microRNA	0.0322	SOCS1
HDAC3	transcription regulator	0.0341	MUC4
IFN Beta	group	0.035	SOCS1
KLF4	transcription regulator	0.035	SOCS1
SNAI1	transcription regulator	0.035	CD55
Immunoglobulin	complex	0.036	CXCL2
NCOA1	transcription regulator	0.0379	HIC1
LEP	growth factor	0.0398	CASP10
FAS	transmembrane receptor	0.0408	CEBPD
GPER1	G-protein coupled receptor	0.0417	CEBPD
RBM5	other	0.0427	CASP10
IFNG	cytokine	0.0453	CXCL2,SOCS1
PELP1	other	0.0455	CASP10
MAFB	transcription regulator	0.0484	CXCL2
FOXL2	transcription regulator	0.0493	CXCL2
TFAP2A	transcription regulator	0.0493	CXCL2
IRF1	transcription regulator	0.0493	SOCS1

## Sheet: ST4_Pathway
Supplementary table 4. The highly ranked pathways and gene ontology biological process.
	Reactome			Ingenuity pathway analysis (IPA)			Gene ontology (GO) enrichment analysis
	Top 5 enriched pathway	Ratio	FDR	Top 5 enriched pathway	Ratio	FDR	GO biological process	Fold enrichment	FDR
Dysregulated 84 genes in active extensive UC	Activation of Matrix Metalloproteinases	0.00247262	0.00125914	Endothelin-1 Signaling	0.0302	0.000151356	regulation of inflammatory response	5.36	0.0148
	Interleukin-4 and Interleukin-13 signaling	0.0149064	0.00224259	Granulocyte Adhesion and Diapedesis	0.0303	0.000549541	cell wall disruption in other organism	> 100	0.0191
	­			Agranulocyte Adhesion and Diapedesis	0.0284	0.000724436	antimicrobial humoral immune response mediated by antimicrobial peptide	13.96	0.0248
	­			Osteoarthritis Pathway	0.0243	0.00147911	­
	­			Leukocyte Extravasation Signaling	0.024	0.00154882	­
saddlebrown	Cytokine Signaling in Immune system	0.0746026	1.88e-13	Cell Death and Survival	0.0139	8.6e-09	defense response to virus	10.19	2.32e-06
	Immune System	0.188061	7.85e-09	Cellular Development	0.0136	2.87e-06	interferon-gamma-mediated signaling pathway	19.15	9.08e-06
	Interferon Signaling	0.0276934	8.23e-07	Cellular Growth and Proliferation	0.0135	2.87e-06	type I interferon signaling pathway	15.43	0.000896
	Interferon gamma signaling	0.0176616	1.12e-06	Cellular Movement	0.0126	3.42e-06	stimulatory C-type lectin receptor signaling pathway	10.67	0.00122
	Signaling by Interleukins	0.0452844	4.53e-06	Skeletal and Muscular System Development and Function	0.0112	3.42e-06	positive regulation of apoptotic process	3.96	0.00138
steelblue	Metabolism of proteins	0.162188	4.56348e-08	Protein Ubiquitination Pathway	0.0451	2.51189e-08	protein deubiquitination	9.7	4.37e-07
	Post-translational protein modification	0.109687	1.54635e-07	Dolichol and Dolichyl Phosphate Biosynthesis	0.5	0.0109648	regulation of transcription from RNA polymerase II promoter in response to hypoxia	18.44	3.7e-05
	NIK-->noncanonical NF-kB signaling	0.00420284	2.02008e-07	Hypusine Biosynthesis	0.333	0.0162181	NIK/NF-kappaB signaling	17.75	4.45e-05
	Degradation of GLI1 by the proteasome	0.00427174	2.02008e-07	Mineralocorticoid Biosynthesis	0.143	0.0380189	anaphase-promoting complex-dependent catabolic process	17.54	4.49e-05
	Autodegradation of Cdh1 by Cdh1:APC/C	0.00434064	2.02008e-07	Glucocorticoid Biosynthesis	0.125	0.042658	interleukin-1-mediated signaling pathway	14.98	9.09e-05
brown	ER-Phagosome pathway	0.0113683	3.71703e-13	Phagosome Maturation	0.167	2.75423e-09	regulation of biological quality	1.4	6.59e-05
	Endosomal/Vacuolar pathway	0.00564972	5.57554e-13	Mitochondrial Dysfunction	0.127	1.47911e-06	mitochondrial membrane organization	3.87	0.000267
	Antigen processing-Cross presentation	0.0128841	1.23901e-12	Oxidative Phosphorylation	0.144	1e-05	neutrophil degranulation	2.31	0.000482
	Antigen Presentation: Folding, assembly and peptide loading of class I MHC	0.0070277	1.48503e-12	Protein Ubiquitination Pathway	0.094	3.63078e-05	antigen processing and presentation of exogenous peptide antigen via MHC class I, TAP-dependent	4.89	0.000805
	Class I MHC mediated antigen processing & presentation	0.032038	1.24445e-09	Superpathway of Cholesterol Biosynthesis	0.259	5.37032e-05	endoplasmic reticulum to Golgi vesicle-mediated transport	3.1	0.00102
violet	Signal regulatory protein family interactions	0.00127164	0.00761567	Lymphotoxin β Receptor Signaling	0.0435	0.00512861	­
	­			Type II Diabetes Mellitus Signaling	0.0261	0.0074131	­
	­			CD40 Signaling	0.0375	0.00758578	­
	­			IL-17A Signaling in Airway Cells	0.0375	0.00758578	­
	­			Growth Hormone Signaling	0.0349	0.00933254	­
purple	Mitochondrial translation termination	0.00647651	0.012726	PCP pathway	0.0833	0.00616595	mitochondrial translational termination	7.26	0.00125
	Mitochondrial translation elongation	0.00647651	0.012726	3-phosphoinositide Degradation	0.0526	0.00977237	mitochondrial translational elongation	7.35	0.00149
	Mitochondrial translation initiation	0.0066143	0.012726	D-myo-inositol (1,4,5,6)-Tetrakisphosphate Biosynthesis	0.0507	0.018197	negative regulation of gene expression	1.82	0.00847
	Mitochondrial translation	0.0070277	0.0167456	D-myo-inositol (3,4,5,6)-tetrakisphosphate Biosynthesis	0.0507	0.018197	G protein-coupled receptor signaling pathway	0.29	0.023
	­			Phosphatidylethanolamine Biosynthesis III	­	0.0194984	negative regulation of cellular macromolecule biosynthetic process	1.85	0.0233
grey60	­			Regulation of Actin-based Motility by Rho	0.0682	0.000301995	­
	­			Actin Nucleation by ARP-WASP Complex	0.0714	0.000776247	­
	­			RhoGDI Signaling	0.0339	0.0102329	­
	­			Glutaryl-CoA Degradation	0.125	0.0114815	­
	­			Signaling by Rho Family GTPases	0.0273	0.0169824	­
